# Supplementary material for: IL-37 and IL-36 Cytokine Profiles in Chronic Hepatitis Delta During Bulevirtide Therapy
Source: Pathogens. 2026 Feb 10;15(2):198. doi: 10.3390/pathogens15020198 (PMC12943429; doi:10.3390/pathogens15020198)
Supplement: Supplementary file 1 [file pathogens-15-00198-s001.zip]

Archive with 1 entries (1 files):
- Zulian et al_IL37_36_Supplementary.pdf
